# Supplementary material for: Early Dynamics of Body Temperature in Acute Stroke: Insights into Outcomes and Management
Source: J Clin Med. 2026 Jun 19;15(12):4786. doi: 10.3390/jcm15124786 (PMC13302722; doi:10.3390/jcm15124786)
Supplement: Supplementary file 1 [file jcm-15-04786-s001.zip]

Archive with 1 entries (1 files):
- jcm-4348788-supplementary.pdf
